# Supplementary material for: Efficacy and safety of subcutaneous semaglutide in adults with overweight or obese: a subgroup meta-analysis of randomized controlled trials
Source: Front Endocrinol (Lausanne). 2023 Jun 26;14:1132004. doi: 10.3389/fendo.2023.1132004 (PMC10338217; doi:10.3389/fendo.2023.1132004)
Supplement: Supplementary file 1 [file DataSheet_1.zip]

Archive with 6 entries (5 files):
- Data Sheet 1/supplementary/
- Data Sheet 1/supplementary/cover letter.doc
- Data Sheet 1/supplementary/ICMJE DISCLOSURE FORM.docx
- Data Sheet 1/supplementary/prisma.pdf
- Data Sheet 1/supplementary/Research in Context.pdf
- Data Sheet 1/supplementary/Supplementary materials.pdf
